# Supplementary material for: PLOD Family: A Novel Biomarker for Prognosis and Personalized Treatment in Soft Tissue Sarcoma
Source: Genes (Basel). 2022 Apr 28;13(5):787. doi: 10.3390/genes13050787 (PMC9141206; doi:10.3390/genes13050787)
Supplement: Supplementary file 1 [file genes-13-00787-s001.zip]

Archive with 3 entries (3 files):
- Supplementary Figure S1.pdf
- Supplementary Files S1.zip
- Supplementary Table S1.xlsx
